# Supplementary material for: Truncating tau reveals different pathophysiological actions of oligomers in single neurons
Source: Commun Biol. 2021 Nov 4;4:1265. doi: 10.1038/s42003-021-02791-x (PMC8569149; doi:10.1038/s42003-021-02791-x)
Supplement: Supplementary file 4 — Supplementary Data 1 [file 42003_2021_2791_MOESM4_ESM.xlsx]

## Sheet: Figure 2 
	Figure 2b	RMP (mV)
		Control												FL oTau												CFRAG oTAU
Time (mins)	0	-63	-61	-65	-73	-62	-65	-62	-64	-69	-58	-63	-63	-65	-64	-70	-63	-67	-64	-70	-65	-66	-68	-62	-69	-64	-61	-61	-67	-58	-65	-70	-63	-63	-67	-67	-63
	10	-62	-60	-67	-73	-61	-66	-63	-64	-68	-60	-64	-63	-70	-61	-60	-66	-68	-60	-68	-67	-66	-67	-65	-69	-69	-64	-61	-68	-58	-65	-70	-64	-67	-72	-68	-63
	20	-62	-61	-68	-72	-58	-64	-61	-70	-69	-64	-64	-64	-63	-60	-72	-58	-70	-61	-64	-70	-64	-64	-63	-72	-68	-65	-60	-67	-62	-68	-70	-65	-69	-72	-71	-63
	30	-63	-62	-68	-73	-60	-65	-61	-71	-71	-65	-67	-65	-65	-60	-70	-60	-69	-60	-64	-71	-66	-65	-60	-70	-75	-62	-61	-66	-59	-70	-70	-66	-72	-70	-71	-63
	40	-64	-62	-66	-73	-62	-64	-61	-68	-68	-67	-66	-64	-68	-58	-63	-58	-70	-60	-64	-61	-69	-66	-60	-71	-76	-61	-60	-66	-60	-63	-71	-67	-72	-70	-72	-62
		CFRAG -oTAU		Control		FL-oTau
		Mean	SEM	Mean	SEM	Mean	SEM
Time (mins)	0	-64.1	0.9164	-64	1.0672	-66.1	0.7496
	10	-65.8	1.1063	-65.1	1.4975	-65.6	0.9535				`
	20	-66.7	1.0297	-65.6	1.6006	-65.1	1.3148
	30	-67.1	1.3817	-66.8	1.6378	-65	1.1902
	40	-66.7	1.5154	-66.3	1.3598	-64	1.3017
	Figure 2c	Input resistance
		Control												FL oTau												CFRAG oTAU
Time (mins)	0	1	1	1	1	1	1	1	1	1	1	1	1	1	1	1	1	1	1	1	1	1	1	1	1	1	1	1	1	1	1	1	1	1	1	1	1
	10	0.88	1.06	1.03	1.33	1	0.89	1.1	0.97	1	1.05	1.01	0.96	1.37	1.12	1.11	1.08	0.96	0.93	0.9	1.14	1.21	1.12	0.89	1.01	0.92	0.97	0.9	0.98	1.19	0.94	0.9	1.19	0.97	1.11	1.11	1.02
	20	1	1.06	1	1.23	1.11	0.84	1.1	1	1.01	1.03	1.03	0.86	1.43	1.18	1.07	1.03	1.1	1.25	1.3	1.15	1.1	1.06	1.07	0.96	0.96	0.96	0.93	0.99	1.1	0.91	0.9	1.15	0.97	1.2	1.09	0.88
	30	0.92	1	1.03	1.08	1.14	0.9	1.1	0.96	1	1.05	1.04	0.84	1.54	1.16	1.27	1.14	1.12	1.18	1.3	1.13	1.05	1.08	1.06	1.04	0.97	1.07	0.87	1	0.92	0.88	1	1.1	0.95	1.04	1.08	0.87
	40	0.91	0.98	0.9	1.02	1.1	0.95	1.1	0.95	0.79	0.97	1.01	0.87	1.83	1.17	1.24	1.3	1.14	1.18	1.5	1.55	1.18	1.1	1.38	1.07	0.99	1.13	0.89	0.99	1.05	0.86	1	1.06	0.95	1.02	1.05	0.97
		CFRAG -oTAU		Control		FL-oTau
		Mean	SEM	Mean	SEM	Mean	SEM
Time (mins)	0	1	0	1	0	1	0
	10	1.0131	0.0309	1.0235	0.0321	1.0732	0.0381
	20	1.0055	0.0283	1.0227	0.0288	1.1395	0.0356
	30	0.9806	0.023	1.008	0.0244	1.1707	0.0391
	40	1.0007	0.0208	0.9613	0.0239	1.3071	0.0631
	Figure 2f	Firing rate
		Control												FL oTau												CFRAG oTAU
Time (mins)	0	1	1	1	1	1	1	1	1	1	1	1	1	1	1	1	1	1	1	1	1	1	1	1	1	1	1	1	1	1	1	1	1	1	1	1	1
	10	1.022	1.089	1	0.72	1	1.275	0.857	1	0.795	0.635	1.099	0.875	2.2	1.279	1.908	0.635	1.396	1.141	0.95	0.92	0.651	1.091	0.684	1.556	1.021	1	1.545	0.942	0.788	1.069	0.653	1	1.02	0.816	0.905	0.991
	20	1.122	1.027	0.975	0.611	0.868	1.4	0.918	1	0.615	0.571	1.155	0.425	3.2	1.038	1.531	0.73	1.075	1.479	1.125	0.98	0.767	2	0.602	1.333	1.085	1.595	1.818	0.876	0.788	2.414	0.796	0.885	0.918	1.265	0.75	0.946
	30	1.022	1.152	0.975	0.764	0.826	0.875	0.592	1.2	0.538	0.46	1.205	0.725	2.933	0.798	1.133	0.75	1.283	1.648	1.2	1.32	1.14	1.727	0.658	2.556	1.553	2.238	2.091	0.835	0.985	2.931	1.143	0.615	0.51	1.714	0.879	1.108
	40	0.711	1.107	0.918	0.892	0.826	1.05	0.918	1.25	0.487	0.603	1.231	0.55	2.9	0.971	2.092	1.16	1.226	1.577	1.2	2.56	1.907	1.727	0.73	2.556	1.872	2.643	2.727	1.174	1.174	3.103	1.939	0.615	0.531	1.837	0.905	1.234
		CFRAG -oTAU		Control		FL-oTau
		Mean	SEM	Mean	SEM	Mean	SEM
Time (mins)	0	1	0	1	0	1	0
	10	0.9793	0.0572	0.9473	0.0493	1.2009	0.1373
	20	1.178	0.1365	0.8907	0.0788	1.3218	0.1959
	30	1.3836	0.1955	0.8863	0.0837	1.4288	0.1933
	40	1.6462	0.2255	0.962	0.1284	1.7172	0.1929
	Figure 2g	AP height
		Control												FL oTau												CFRAG oTAU
Time (mins)	0	1	1	1	1	1	1	1	1	1	1	1	1	1	1	1	1	1	1	1	1	1	1	1	1	1	1	1	1	1	1	1	1	1	1	1
	10	1.00122	0.99989	1.01068	0.99231	0.987859	0.947426	0.84294	1	1.01532	1.05478	0.96939	1.0387	0.73822	0.82511	1.08533	0.95879	1	0.925684	0.52437	0.8288	1.00405	0.90374	0.9067	1.0198	1.02838	0.99408	0.97904	0.982313	1.04301	0.99789	0.97872	0.93327	1.01013	1.02048	0.9415
	20	0.9622	0.88633	1.01202	1.01026	0.987859	0.950712	0.90798	0.9986	1.08274	1.0373	0.94388	0.95927	0.31414	0.79828	0.92	0.85714	0.958281	0.932203	0.41238	0.85398	0.92915	0.84579	0.75741	0.84	1.01816	0.94556	0.91369	0.922449	0.827957	1.00632	1	0.91405	0.84195	1.04578	1.06733
	30	0.94634	0.90938	0.98798	1.0641	0.984547	0.84885	0.87975	0.94951	1.11338	0.97902	0.91199	0.99287	0.41492	0.71781	0.98133	1.00962	1.0354	0.843546	0.23057	0.80363	1.05466	0.83551	0.73985	0.8132	0.99546	0.89941	0.8767	0.881633	0.88172	0.97789	1	0.94237	0.8845	1.04337	0.96909
	40	1.04878	0.88685	0.96529	1.03077	0.987859	0.943045	0.9681	0.92847	1.03166	0.93706	0.89541	0.9888	0.31414	0.73605	0.868	0.68132	0.898862	0.805737	0.05402	0.74824	0.83401	0.81963	0.70362	0.7923	0.9807	1.01775	0.93835	0.881633	0.924731	0.93895	1.02128	0.94135	0.88855	1.0241	1.04857
		CFRAG -oTAU		Control		FL-oTau
		Mean	SEM	Mean	SEM	Mean	SEM
Time (mins)	0	1	0	1	0	1	0
	10	0.9917	0.0094	0.9884	0.0149	0.8934	0.0418
	20	0.9548	0.0218	0.9783	0.0151	0.7849	0.0571
	30	0.9411	0.0163	0.964	0.0206	0.79	0.0688
	40	0.9642	0.0158	0.9677	0.0145	0.688	0.0691
	Figure 2h	AP width
		Control												FL oTau												CFRAG-oTau
Time (mins)	0	1	1	1	1	1	1	1	1	1	1	1	1	1	1	1	1	1	1	1	1	1	1	1	1	1	1		1	1	1	1	1	1	1	1	1
	10	1	0.952381	1	0.947	0.929	0.929	0.938	1	1.082	0.995	1.067	0.863	1.31579	1.0625	1	0.947	1.2	0.944	1.333	1.284	1.1	1.012	0.948	1.016	0.863636	0.941176		1	1	1.017	1	1	0.955	1.125	1.005	1.006
	20	1	1	1	0.895	0.929	0.929	0.938	1	0.995	1.018	1.134	0.902	1.8	1.125	1.125	1	1.4	0.889	1.333	1.149	1.3	1.037	1.195	1.026	0.772727	1		0.938	1.067	1.092	0.995	0.962	0.955	0.977	1.024	0.854
	30	0.9375	1	1.053	0.842	0.929	1	0.938	1	0.886	1.027	1.209	0.85	2.31579	1.125	1.063	1.1	1.6	1	2.867	1.268	1.3	1.012	1.329	1.01	0.772727	1.05882		0.938	1.133	1.08	1.02	0.948	0.989	0.989	1.014	0.878
	40	1	0.952381	1.053	0.842	0.929	0.929	1	1	0.864	0.968	1.26	0.838	3.05263	1.0625	1.188	1.263	1.8	1.056	3.2	1.274	1.4	1	1.724	1.2	0.772727	1.11765		1	1.133	1.149	1.117	0.952	0.983	0.972	0.995	1.067
		CFRAG -oTAU		Control		FL-oTau
		Mean	SEM	Mean	SEM	Mean	SEM
Time (mins)	0	1	0	1	0	1	0
	10	0.992067	0.017274	0.975152	0.017	1.09692	0.037892
	20	0.966867	0.024986	0.978167	0.018168	1.19826	0.042671
	30	0.98361	0.027355	0.972549	0.027809	1.4158	0.148662
	40	1.02359	0.030285	0.969576	0.031482	1.60157	0.17329

## Sheet: Figure 3
	Figure 3b	rheobase
		Control												FL oTau												CFRAG oTAU
Time (mins)	0	1	1	1	1	1	1	1	1	1	1	1	1	1	1	1	1	1	1	1	1	1	1	1	1	1	1	1	1	1	1	1	1	1	1	1	1
	10	0.841	0.915	0.932	1.005	1	0.87	0.921	1.061	1	1.024	0.995	0.985	0.598	0.609	0.996	0.868	0.766	0.616	1.058	0.978	1.018	0.925	0.962	0.929	0.838	1.157	1.03	0.949	0.715	1.042	1.015	0.968	0.999	0.994	0.99	0.929
	20	0.778	0.929	1.027	1.007	0.879	1.059	1.095	1.045	1.022	1.067	0.998	1.057	0.47	0.574	0.72	0.777	0.871	0.626	1	0.968	0.952	0.895	0.895	0.723	0.75	1.014	1.001	0.939	0.632	0.55	0.977	0.944	0.902	0.926	0.918	1
	30	0.778	0.915	1.027	1.142	0.748	0.964	0.921	1.106	1.034	1.084	0.994	1.033	0.626	0.56	0.412	0.247	0.843	0.668	1.09	0.96	0.618	0.82	0.839	0.735	0.715	0.657	0.809	1.014	0.516	0.261	0.767	0.887	0.877	0.735	0.855	0.738
	40	0.778	0.983	1.045	1.145	1.054	1.126	1	1.045	1.124	1.135	1.002	1.175	0.368	0.548	0.427	0.201	0.814	0.532	1.124	0.941	0.567	0.826	0.786	0.734	0.597	0.651	0.813	0.903	0.422	0.289	0.767	0.927	0.867	0.702	0.817	0.679
		CFRAG -oTAU		Control		FL-oTau
		Mean	SEM	Mean	SEM	Mean	SEM
Time (mins)	0	1	0	1	0	1	0
	10	0.969	0.03	0.962	0.018	0.86	0.047
	20	0.879	0.042	0.997	0.025	0.789	0.047
	30	0.736	0.054	0.979	0.034	0.702	0.064
	40	0.703	0.053	1.051	0.03	0.656	0.072

## Sheet: Figure 4 
	Figure 4b	Spike threshold
		CFRAG -oTAU												Control
Time (mins)	0	1	1	1	1	1	1	1	1	1	1	1	1	1	1	1	1	1	1	1	1	1
	10	0.935058	0.940776	0.976834	0.962264	0.960784	1.00213	0.930118	0.981952	0.943137	1	1.01852	0.980392	0.960363	1.01852	1.01613	1.01887	0.958333	1.04615	0.962963	1.01786	0.977273
	20	0.894825	0.919483	0.957529	0.962264	0.980392	1.00948	1.01063	0.968806	0.882353	1.01754	1	0.941176	0.955409	1.07407	0.983871	1.03774	1.04167	0.969231	1	1	1
	30	0.879299	0.963377	0.980695	0.924528	0.980392	0.942702	0.974409	0.933155	0.876471	1.07018	1	0.941176	0.916185	1.01852	0.967742	1.03774	1.02083	0.953846	1.01852	1.01786	0.977273
	40	0.937896	0.957645	0.982625	0.962264	0.960784	0.927604	0.952756	0.902518	0.864706	1	0.962963	0.941176	0.926507	1	0.983871	1.03774	1.02083	0.938462	1.03704	0.982143	0.954545
		CFRAG -oTAU		Control
		Mean	SEM	Mean	SEM
Time (mins)	0	1	0	1	0
	10	0.96933	0.00795405	0.997384	0.00889341
	20	0.962041	0.0125419	1.00689	0.010281
	30	0.955532	0.0145975	0.992057	0.0109744
	40	0.946078	0.00990799	0.986793	0.0111775
	Figure 4c	Spike onset
		CFRAG -oTAU												Control
Time (mins)	0	1	1	1	1	1	1	1	1	1	1	1	1	1	1	1	1	1	1	1	1	1
	10	1.01528	0.87087	1.15172	1.47458	0.83756	1	1.60577	0.95238	0.93939	1.17812	1.24194	1.01961	0.801001	1.10753	1	1.00486	1.3321	1.01533	0.947368	0.74026	0.943601
	20	1.14509	0.83278	1.15172	0.9661	0.96447	1.175	1.77885	0.90435	1.33333	0.77273	1.15007	1.30645	0.90363	1.09677	1.16814	1.02107	1.07284	1.12069	0.947368	0.824675	0.746204
	30	1.29913	0.97736	1.89655	1.33898	1.34518	1.34615	1	1.05357	1.57143	1.42424	1.13604	1.1371	1.46433	0.695699	1	1.10211	0.987654	0.983397	0.815789	0.616883	0.976139
	40	1.45197	0.98551	1.69828	1.72881	1.40863	1.84615	1.01923	1.2	1.21212	1.69705	1.1129	1.49206	0.809762	1.02043	1.12389	0.923825	0.790123	0.906769	1.43421	1.26623	1.01952
		CFRAG -oTAU		Control
		Mean	SEM	Mean	SEM
Time (mins)	0	1	0	1	0
	10	1.10564	0.0656584	0.988005	0.0465307
	20	1.12341	0.0753351	0.989044	0.0389777
	30	1.29381	0.0725747	0.960222	0.0670887
	40	1.40439	0.08207	1.03275	0.0577868

## Sheet: Figure 5
	Figure 5f	Voltage responses
		Control		NFRAG Tau
		Mean	SEM	Mean	SEM
Time (secs)	0	1	0	1	0
	20	0.99418	0.00369	0.89919	0.01846
	40	0.98676	0.00438	0.80351	0.06839
	60	0.98195	0.00634	0.76296	0.08127
	80	0.99416	0.00594	0.79028	0.08491
	100	0.98523	0.00793	0.7465	0.09023
	120	0.98735	0.00747	0.76863	0.09555
	140	0.97877	0.01534	0.7578	0.08611
	160	0.97236	0.01755	0.73057	0.08339
	180	0.97212	0.0172	0.71246	0.08315
	200	0.96992	0.02158	0.70514	0.08262
	220	0.98403	0.02155	0.70262	0.08227
	240	0.98442	0.01835	0.67466	0.0793
	260	0.98633	0.01951	0.70323	0.08888
	280	0.98051	0.01968	0.6748	0.08006
	300	0.97833	0.02029	0.64456	0.08019
	320	0.97496	0.01864	0.66826	0.08898
	340	0.98793	0.01812	0.6391	0.09349
	360	0.97968	0.01848	0.59663	0.08199
	380	0.97223	0.01784	0.58408	0.07074

## Sheet: Figure 6
	Figure 6a	RMP (mV)
		NFRAGtau (agg)												NFRAGtau (mon)
Time (mins)	0	-60	-68	-70	-65	-66	-68	-65	-62	-60	-67	-64	-67	-64	-61	-62	-70	-64	-63	-67	-57	-58	-64	-61
	10	-60	-68	-71	-66	-70	-70	-65	-60	-64	-66	-64	-69	-69	-60	-64	-70	-65	-62	-68	-57	-64	-65	-58
	20	-64	-66	-72	-67	-72	-68	-64	-61	-63	-64	-63	-69	-72	-64	-73	-70	-62	-63	-68	-58	-65	-65	-60
	30	-62	-64	-72	-67	-73	-70	-63	-62	-63	-64	-62	-70	-75	-65	-72	-71	-60	-63	-62	-57	-62	-64	-58
	40	-62	-64	-72	-67	-70	-69	-64	-56	-62	-64	-62	-69	-80	-65	-72	-71	-59	-64	-68	-55	-62	-66	-63
		NFRAGtau (agg)		NFRAGtau (mon)		FL-oTau
		Mean	SEM	Mean	SEM	Mean	SEM
Time (mins)	0	-65.1667	0.8806	-62.8182	1.02113	-64	1.0672
	10	-66.0833	1.0237	-63.8182	1.17948	-65.1	1.4975
	20	-66.0833	0.9892	-65.4545	1.32781	-65.6	1.6006
	30	-66	1.1547	-64.4545	1.61134	-66.8	1.6378
	40	-65.0833	1.2386	-65.9091	1.86862	-66.3	1.3598
	Figure 6b	Input resistance
		NFRAGtau (agg)												NFRAGtau (mon)
Time (mins)	0	1	1	1	1	1	1	1	1	1	1	1	1	1	1	1	1	1	1	1	1	1	1	1
	10	1.0373	0.984	0.8418	1.0303	1.1157	0.905	1.0729	1.5455	0.9318	0.803	1.0656	1.0857	0.97163	1.1176	1.3643	1.0526	0.915129	0.9631	0.9074	1.0224	0.8902	1.146	1.2992
	20	0.9959	1	0.6633	0.9515	1.35537	0.815	1.3385	1.5511	0.8864	0.7727	1.1066	0.9029	0.8156	1.0654	0.9857	0.9342	1.04059	0.9355	0.8611	1.0314	0.9085	1.0803	1.1969
	30	1.0041	0.928	0.6837	0.9576	0.909091	0.765	1.3385	1.2841	0.6818	0.8434	1.2705	0.8914	0.89362	1.0261	1.0071	0.9671	1.13653	0.8111	0.8704	1.0314	1.0671	1.1387	1.3228
	40	1.0664	0.96	0.648	0.9758	1.23141	0.775	1.276	1.5114	0.6591	0.8434	1.3607	0.92	0.99291	1.1176	1	0.9408	1.32472	0.8111	0.9074	0.852	0.9207	1.0949	1.315
		NFRAGtau (agg)		NFRAGtau (mon)		FL-oTau
		Mean	SEM	Mean	SEM	Mean	SEM
Time (mins)	0	1	0	1	0	1	0
	10	1.03489	0.052263	1.05907	0.043716	1.0732	0.0381
	20	1.02827	0.073144	0.986831	0.03022	1.1395	0.0356
	30	0.963108	0.062375	1.02472	0.039552	1.1707	0.0391
	40	1.01893	0.076617	1.02519	0.047396	1.3071	0.0631
	Figure 6c	Firing Rate
		NFRAGtau (agg)												NFRAGtau (mon)
Time (mins)	0	1	1	1	1	1	1	1	1	1	1	1	1	1	1	1	1	1	1	1	1	1	1	1
	10	0.98	0.759	0.893	0.797	1.059	1.267	0.852	1.097	0.82	0.882	1.286	0.571	1.126	0.72	0.76	0.889	0.861	0.945	0.953	1.066	0.358	0.893	1.704
	20	0.878	0.759	0.786	0.664	0.588	0.933	1.889	0.75	0.888	0.971	1.429	0.857	1.238	0.687	0.68	1	0.923	1.205	0.689	0.942	1.113	0.924	1.284
	30	1.224	1.034	1	0.383	0.529	1.067	1.852	0.847	0.382	1.382	1.429	1.286	1.147	0.74	0.8	0.667	0.982	1.26	0.973	1.215	0.925	0.969	1.099
	40	0.857	1.103	1	0.43	0.882	1.033	2.074	0.708	0.337	1.412	1.571	1.429	1.28	0.733	0.84	0.722	1.065	1.63	1.243	1.14	1.679	0.87	0.457
		NFRAGtau (agg)		NFRAGtau (mon)		FL-oTau
		Mean	SEM	Mean	SEM	Mean	SEM
Time (mins)	0	1	0	1	0	1	0
	10	0.93852	0.05795	0.93413	0.08976	1.2009	0.1373
	20	0.9492	0.10018	0.9714	0.06126	1.3218	0.1959
	30	1.03463	0.12322	0.9797	0.05273	1.4288	0.1933
	40	1.06977	0.13619	1.06003	0.10538	1.7172	0.1929
	Figure 6d	Rheobase
		NFRAG tau (agg)												NFRAGtau (mon)
Time (mins)	0	1	1	1	1	1	1	1	1	1	1	1	1	1	1	1	1	1	1	1	1	1	1	1
	10	1.213	1.027	0.934	1.198	1.106	1.016	0.951	1.192	1.109	1.107	1.001	1.021	1.57233	0.71914	0.8294	0.875	1.17742	0.862069	0.96386	1.07692	1.57447	0.521127	1.06897
	20	1.417	1.032	0.947	1.24	1.207	1.516	0.881	1.25	1.104	1.933	0.977	0.936	1.63522	0.6821	1.92015	0.86364	0.935484	1.31035	0.87952	1.15385	1.19149	0.521127	1.13793
	30	1.41	0.974	0.923	1.201	1.217	1.742	0.833	1.25	1.912	2.08	0.906	1	1.76101	0.5216	1.99093	1.27273	0.903226	1.44828	0.90361	1.10256	1.14894	0.492958	1.15517
	40	1.509	0.938	0.929	1.218	1.112	1.871	0.839	1.192	1.867	2.023	0.867	0.947	1.8239	0.67284	1.61343	1.36364	0.967742	1.41379	0.91566	1.07692	1.12766	0.633803	1.17241
		NFRAGtau (agg)		NFRAGtau (mon)		FL-oTau
		Mean	SEM	Mean	SEM	Mean	SEM
Time (mins)	0	1	0	1	0	1	0
	10	1.073	0.02643	1.02188	0.0899377	0.969	0.03
	20	1.20332	0.0838	1.11189	0.111999	0.879	0.042
	30	1.28744	0.11545	1.15464	0.12717	0.736	0.054
	40	1.27598	0.11945	1.16198	0.10192	0.703	0.053
	Figure 6f	AP height
		NFRAGtau (agg)												NFRAGtau (mon)
Time (mins)	0	1	1	1	1	1	1	1	1	1	1	1	1	1	1	1	1	1	1	1	1	1	1	1
	10	1.0989	1.01905	1.00952	0.94231	0.895238	1.0495	0.85897	0.66385	1	0.98039	0.84615	0.99029	1.01523	0.9967	0.9904	0.9909	0.8	0.9307	0.945	0.9861	1	0.9038	0.901
	20	0.92796	0.92381	0.91429	0.875	0.87619	0.831683	0.78205	0.76179	0.84314	0.95098	0.75	0.98058	0.97933	0.9617	0.8846	0.9909	0.670588	0.9703	0.8532	0.9861	0.9053	0.875	0.9208
	30	0.8547	0.89524	0.87619	0.88462	0.819048	0.871287	0.80769	0.65296	0.83333	0.88235	0.69231	0.97087	0.87269	0.9399	0.8846	0.9364	0.658824	0.9406	0.789	0.875	0.9053	0.875	0.8713
	40	0.70818	0.82762	0.71429	0.77885	0.72381	0.841584	0.64103	0.5925	0.85294	0.83333	0.69231	0.98058	0.83025	0.918	0.8365	0.9273	0.623529	0.901	0.7156	0.9167	0.8211	0.7885	0.7921
		NFRAGtau (agg)		NFRAGtau (mon)		FL-oTau
		Mean	SEM	Mean	SEM	Mean	SEM
Time (mins)	0	1	0	1	0	1	0
	10	0.9462	0.0322	0.950895	0.017617	0.8934	0.0418
	20	0.8681	0.0209	0.908896	0.025524	0.7849	0.0571
	30	0.8367	0.0242	0.868047	0.022513	0.79	0.0688
	40	0.7656	0.0297	0.824588	0.025885	0.688	0.0691
	Figure 6g	AP width
		NFRAGtau (agg)												NFRAGtau (mon)
Time (mins)	0		1	1	1	1	1	1	1	1	1	1	1	1	1	1	1	1	1	1	1	1	1	1
	10		0.952	0.841	0.975	0.981	1.005	0.988	0.953	1	1	0.99	1.278	0.853	1.022	1.11	1.006	1.205	0.91	1.047	0.937	0.932	0.963	0.956
	20		1	0.825	0.981	0.935	1.005	1.525	1.444	1.495	1.107	0.99	1.339	0.872	1.007	0.939	1.025	1.989	0.87	1.062	0.881	0.922	1.005	0.933
	30		1.124	0.926	1	0.981	1.016	1.375	1.53	1.542	1.179	0.969	1.544	0.821	1	0.966	1	1.77	0.87	1.07	0.952	0.878	1.01	0.961
	40		1.11	1.005	1	1.145	1.042	1.413	1.526	1.542	1.214	1.016	1.589	0.807	1.133	1.125	1.063	1.97	0.887	1.132	1.033	1.049	1.026	1.028
		NFRAGtau (agg)		NFRAGtau (mon)		FL-oTau
		Mean	SEM	Mean	SEM	Mean	SEM
Time (mins)	0	1	0	1	0	1	0
	10	0.984693	0.029678	1.00922	0.024	1.09692	0.037892
	20	1.12654	0.069942	1.05836	0.08659	1.19826	0.042671
	30	1.16723	0.072762	1.05416	0.02096	1.4158	0.148662
	40	1.2007	0.070799	1.14287	0.02083	1.60157	0.17329

## Sheet: Figure 7
	Figure 7b	Conductance vs Voltage						Figure 7c	Conductance vs Voltage
		0 mins		20 mins					0 mins		20 mins
		Mean	SEM	Mean	SEM				Mean	SEM	Mean	SEM
Voltage (step to; mV)	-68	0	0	0	0		Voltage (step to; mV)	-68	0	0	0	0
	-63	0	0	0	0			-63	0	0	0	0
	-58	0	0	0	0			-58	0	0	0	0
	-53	0	0	0	0			-53	0	0	0	0
	-48	0	0	0	0			-48	0	0	0	0
	-43	0	0	0	0			-43	0	0	0.00933	0.00872
	-38	0.04418	0.03405	0.04738	0.03302			-38	0.00185	0.00173	0.04142	0.0167
	-33	0.1386	0.04013	0.1564	0.04012			-33	0.01293	0.00475	0.15605	0.03558
	-28	0.32497	0.03759	0.32126	0.03987			-28	0.06353	0.0226	0.29493	0.05096
	-23	0.51278	0.05587	0.48773	0.05833			-23	0.19492	0.04241	0.46489	0.06125
	-18	0.67574	0.05395	0.65659	0.05657			-18	0.45666	0.0718	0.62825	0.05902
	-13	0.81607	0.04633	0.83366	0.05291			-13	0.74256	0.02572	0.81703	0.03653
	-8	0.95	0.04633	0.96	0.05291			-8	0.95	0.02572	0.96	0.03653
	-3	1.01	8.54953e-05	1.01	0.000199012			-3	1.01	8.54953e-05	1.01	0.000199012
	Figure 7d	Half Activation
		Mean	SEM	Individual data
	Control	0.98126	0.00961	0.9871	0.98864	0.99383	0.99356	0.99796	0.99257	0.91518
	tau	1.50001	0.1173	1.12698	1.38701	1.04988	1.8392	1.21569	2.00806	1.72112	1.6521
	Figure 7e	Rate Constant
		Mean	SEM	Individual data
	Control	1.01048	0.03602	1.06615	1.20833	0.86972	1.01051	0.95106	1.03696	0.93062
	tau	1.71418	0.15413	1.84296	2.11111	1.64412	1.11872	2.43889	1.03936	1.72662	1.79167
